# Supplementary material for: PRID: Prediction Model Using RWR for Interactions between Drugs
Source: Pharmaceutics. 2023 Oct 15;15(10):2469. doi: 10.3390/pharmaceutics15102469 (PMC10610536; doi:10.3390/pharmaceutics15102469)
Supplement: Supplementary file 1 [file pharmaceutics-15-02469-s001.zip]

Archive with 1 entries (1 files):
- pharmaceutics-2617050-supplementary.pdf
